# Supplementary material for: Inflammatory mediator polymorphisms associate with initial periodontitis in adolescents
Source: Clin Exp Dent Res. 2016 Sep 30;2(3):208–15. doi: 10.1002/cre2.40 (PMC5839215; doi:10.1002/cre2.40)
Supplement: Supplementary file 1 — Table S1 Supporting info item [file CRE2-2-208-s001.xls]

## Sheet: MMP8.adjusted
Gene	Chr.	Chr. Location (GRCh37)	Marker	Allele	OR	lower	upper	p-value	FDR q-value
Calprotectin / S100A8	1	153364130	RS3806232	C	3.7	0.53	25.59	0.1	0.53507
FCGR2A	1	161479745	RS1801274	C	1	0.46	2.16	1	0.999067
COX2 / PTGS2	1	186643058	RS5275	C	1.38	0.55	3.43	0.49	0.976017
COX2 / PTGS2	1	186650751	RS689466	G	1.03	0.36	2.99	0.95	0.998121
IL10	1	206946407	RS1800872	A	0.83	0.3	2.31	0.72	0.998121
IL10	1	206946634	RS1800871	T	0.83	0.3	2.31	0.72	0.998121
IL10	1	206946897	RS1800896	G	3.19	1.14	8.93	0.02	0.346895
IL1A	2	113542960	RS1800587	T	0.78	0.33	1.82	0.56	0.976017
IL1B	2	113586469	RS3917365	T	2.79	0.66	11.87	0.14	0.61372
IL1B	2	113590467	RS1143633	A	0.89	0.32	2.5	0.82	0.998121
IL1B	2	113594387	RS1143627	C	1.01	0.38	2.7	0.98	0.998121
IL1B	2	113594867	RS16944	A	0.98	0.37	2.59	0.97	0.998121
IL1RN	2	113874467	RS4251961	C	1.69	0.63	4.56	0.29	0.771419
IL1RN	2	113877413	RS4251985	T	0.62	0.25	1.55	0.3	0.771419
IL1RN	2	113879297	RS3213448	A	1.34	0.49	3.68	0.57	0.976017
IL1RN	2	113884673	RS3181051	T	1.32	0.16	10.64	0.8	0.998121
IL1RN	2	113885768	RS3087263	A	(not available)			0.03	0.375942
IL1RN	2	113889100	RS3087266	T	1.77	0.72	4.37	0.21	0.654802
IL1RN	2	113890304	RS315952	C	1.69	0.74	3.88	0.21	0.654802
CD28	2	204594512	RS3116496	C	1.21	0.45	3.26	0.71	0.998121
DDX39B	6	2799060	RS160690	T	2.12	0.76	5.91	0.14	0.61372
DDX39B	6	2807359	RS7766569	G	0.55	0.18	1.64	0.28	0.771419
DDX39B	6	2810889	RS12525298	T	0.58	0.19	1.74	0.32	0.805564
DDX39B	6	2811850	RS186396	G	0.69	0.23	2.1	0.51	0.976017
DDX39B	6	2812175	RS9405587	G	0.86	0.3	2.48	0.77	0.998121
Intergenic Chr. 6	6	31218835	RS4084090	C	1.49	0.27	8.14	0.63	0.997522
NFKBIL1	6	31515799	RS2071591	T	0.91	0.36	2.31	0.85	0.998121
LTA	6	31533606	RS2857708	A	1.45	0.49	4.26	0.5	0.976017
LTA	6	31538244	RS2009658	G	1.45	0.49	4.26	0.5	0.976017
TNF	6	31543031	RS1800629	A	1.36	0.37	4.94	0.64	0.997522
NCR3	6	31564728	RS2736189	T	1.58	0.54	4.65	0.4	0.9178
SOD2	6	160113872	RS4880	C	1.11	0.49	2.55	0.8	0.998121
SOD2	6	160114311	RS5746092	G	0.54	0.22	1.32	0.16	0.627976
SOD2	6	160114572	RS2758343	T	1.05	0.45	2.47	0.9	0.998121
IL6	7	22766246	RS1800796	C	Monomorphic
IL6	7	22766645	RS1800795	C	0.39	0.16	0.98	0.03	0.375942
TLR4	9	120478131	RS11536889	C	1.13	0.25	5.05	0.87	0.998121
MMP-8	11	102595492	RS3765620	G	0.99	0.42	2.32	0.97	0.998121
MMP-8	11	102596063	RS1320632	C	1.04	0.13	8.41	0.97	0.998121
MMP-8	11	102596480	RS11225395	A	0.99	0.42	2.32	0.97	0.998121
MMP-3	11	102707339	RS639752	G	0.48	0.2	1.17	0.09	0.53507
MMP-3	11	102708787	RS650108	A	2.03	0.84	4.86	0.1	0.53507
MMP-3	11	102709425	RS520540	A	0.47	0.2	1.13	0.08	0.53507
MMP-3	11	102713620	RS679620	A	0.49	0.2	1.18	0.1	0.53507
MMP-3	11	102715048	RS522616	G	1.96	0.65	5.9	0.22	0.654802
MMP-13	11	102826539	RS2252070	G	3.76	1.4	10.07	0	0.169677
Vitamin D receptor	12	48238837	RS7975232	C	0.56	0.22	1.45	0.22	0.654802
Vitamin D receptor	12	48239835	RS1544410	A	1.31	0.55	3.14	0.54	0.976017
Vitamin D receptor	12	48272895	RS2228570	T	1.91	0.77	4.74	0.15	0.627238
TNFSF11 / RANKL	13	43147671	RS9533156	T	0.81	0.36	1.8	0.6	0.997522
TNFSF11 / RANKL	13	43155168	RS2277438	G	0.86	0.33	2.23	0.75	0.998121
TLR4	13	91763380	RS498670	A	1.52	0.64	3.61	0.34	0.812243
MMP-2	16	55511806	RS243865	T	1.01	0.43	2.36	0.98	0.998121
MPO	17	56348106	RS2759	G	3.43	0.48	24.72	0.17	0.627976
MPO	17	56352883	RS11575868	A	1.86	0.41	8.41	0.41	0.9178
MPO	17	56357833	RS2856857	T	0.76	0.25	2.24	0.61	0.997522
MPO	17	56358884	RS2243828	G	1.06	0.41	2.75	0.91	0.998121
MPO	17	56358941	RS2243827	T	0.7	0.23	2.12	0.53	0.976017
ELANE	19	852104	RS740021	T	(not available)			0.06	0.490486
MMP-9	20	44640225	RS17576	G	3.65	1.34	9.97	0.01	0.169677
MMP-9	20	44641731	RS3787268	A	3.08	1.01	9.4	0.04	0.375942
SYN1	X	47448096	RS6520279	C	1.03	0.52	2.03	0.93	0.998121
SYN1	X	47448410	RS5906435	T	0.9	0.47	1.75	0.77	0.998121

## Sheet: MMP8.unadjusted
Gene	Chr.	Chr. Location (GRCh37)	Marker	Allele	OR	lower	upper	p-value	FDR q-value
Calprotectin / S100A8	1	153364130	RS3806232	C	4.12	0.65	26	0.31	0.811823
FCGR2A	1	161479745	RS1801274	C	0.94	0.45	1.97	0.88	0.95576
COX2 / PTGS2	1	186643058	RS5275	C	1.34	0.56	3.2	0.51	0.91053
COX2 / PTGS2	1	186650751	RS689466	G	1.11	0.41	3.05	0.49	0.91053
IL10	1	206946407	RS1800872	A	0.7	0.29	1.72	0.44	0.91053
IL10	1	206946634	RS1800871	T	0.7	0.29	1.72	0.44	0.91053
IL10	1	206946897	RS1800896	G	2.69	1.07	6.75	0.03	0.439352
IL1A	2	113542960	RS1800587	T	0.94	0.44	2	0.88	0.95576
IL1B	2	113586469	RS3917365	T	2.09	0.53	8.18	0.71	0.91053
IL1B	2	113590467	RS1143633	A	0.65	0.25	1.68	0.06	0.503068
IL1B	2	113594387	RS1143627	C	1.31	0.56	3.05	0.52	0.91053
IL1B	2	113594867	RS16944	A	1.14	0.48	2.74	0.76	0.930968
IL1RN	2	113874467	RS4251961	C	1.08	0.48	2.43	0.86	0.95576
IL1RN	2	113877413	RS4251985	T	0.84	0.39	1.84	0.67	0.91053
IL1RN	2	113879297	RS3213448	A	1.22	0.49	3.03	0.67	0.91053
IL1RN	2	113884673	RS3181051	T	0.89	0.12	6.81	0.91	0.955987
IL1RN	2	113885768	RS3087263	A	0	(not available)		0.1	0.503068
IL1RN	2	113889100	RS3087266	T	1.85	0.81	4.26	0.13	0.503068
IL1RN	2	113890304	RS315952	C	1.82	0.86	3.85	0.11	0.503068
CD28	2	204594512	RS3116496	C	1.24	0.49	3.13	0.21	0.585438
DDX39B	6	2799060	RS160690	T	1.92	0.73	5.07	0.17	0.561659
DDX39B	6	2807359	RS7766569	G	0.48	0.17	1.35	0.33	0.829901
DDX39B	6	2810889	RS12525298	T	0.55	0.2	1.52	0.5	0.91053
DDX39B	6	2811850	RS186396	G	0.67	0.23	1.95	0.46	0.91053
DDX39B	6	2812175	RS9405587	G	0.83	0.31	2.25	0.78	0.930968
Intergenic Chr. 6	6	31218835	RS4084090	C	1.62	0.34	7.7	1	1
NFKBIL1	6	31515799	RS2071591	T	0.85	0.36	2.03	0.72	0.91053
LTA	6	31533606	RS2857708	A	1.5	0.53	4.24	0.2	0.585438
LTA	6	31538244	RS2009658	G	1.5	0.53	4.24	0.2	0.585438
TNF	6	31543031	RS1800629	A	1.27	0.37	4.31	0.7	0.91053
NCR3	6	31564728	RS2736189	T	1.69	0.6	4.81	0.12	0.503068
SOD2	6	160113872	RS4880	C	1.2	0.55	2.63	0.64	0.91053
SOD2	6	160114311	RS5746092	G	0.52	0.23	1.19	0.02	0.439352
SOD2	6	160114572	RS2758343	T	1.12	0.5	2.5	0.78	0.930968
IL6	7	22766246	RS1800796	C	Monomorphic
IL6	7	22766645	RS1800795	C	0.45	0.2	1.05	0.05	0.503068
TLR4	9	120478131	RS11536889	C	1.43	0.36	5.78	0.61	0.91053
MMP-8	11	102595492	RS3765620	G	1.18	0.52	2.64	0.69	0.91053
MMP-8	11	102596063	RS1320632	C	0.89	0.12	6.81	0.91	0.955987
MMP-8	11	102596480	RS11225395	A	1.18	0.52	2.64	0.69	0.91053
MMP-3	11	102707339	RS639752	G	0.54	0.24	1.22	0.13	0.503068
MMP-3	11	102708787	RS650108	A	1.98	0.86	4.59	0.1	0.503068
MMP-3	11	102709425	RS520540	A	0.52	0.23	1.16	0.1	0.503068
MMP-3	11	102713620	RS679620	A	0.53	0.23	1.2	0.12	0.503068
MMP-3	11	102715048	RS522616	G	1.88	0.69	5.11	0.56	0.91053
MMP-13	11	102826539	RS2252070	G	2.43	1.06	5.61	0.03	0.439352
Vitamin D receptor	12	48238837	RS7975232	C	0.7	0.3	1.64	0.4	0.91053
Vitamin D receptor	12	48239835	RS1544410	A	1.24	0.54	2.81	0.61	0.91053
Vitamin D receptor	12	48272895	RS2228570	T	2.01	0.92	4.39	0.07	0.503068
TNFSF11 / RANKL	13	43147671	RS9533156	T	0.75	0.36	1.59	0.45	0.91053
TNFSF11 / RANKL	13	43155168	RS2277438	G	0.83	0.33	2.05	0.68	0.91053
TLR4	13	91763380	RS498670	A	1.54	0.68	3.46	0.29	0.789717
MMP-2	16	55511806	RS243865	T	0.93	0.41	2.11	0.87	0.95576
MPO	17	56348106	RS2759	G	2.78	0.36	21.25	1	1
MPO	17	56352883	RS11575868	A	1.43	0.36	5.78	0.61	0.91053
MPO	17	56357833	RS2856857	T	0.89	0.33	2.35	0.14	0.503068
MPO	17	56358884	RS2243828	G	1.11	0.47	2.6	0.81	0.947115
MPO	17	56358941	RS2243827	T	0.81	0.3	2.2	0.1	0.503068
ELANE	19	852104	RS740021	T	(not available)			0.49	0.91053
MMP-9	20	44640225	RS17576	G	3.42	1.36	8.62	0.004	0.266094
MMP-9	20	44641731	RS3787268	A	2.7	0.96	7.55	0.15	0.519952
SYN1	X	47448096	RS6520279	C	1.16	0.62	2.17	0.65	0.91053
SYN1	X	47448410	RS5906435	T	1	0.54	1.86	1	1

## Sheet: PPD1.adjusted
Gene	Chr.	Chr. Location (GRCh37)	Marker	Allele	OR	lower	upper	p-value	FDR q-value
Calprotectin / S100A8	1	153364130	RS3806232	C	0.68	0.24	1.93	0.47	0.973783
FCGR2A	1	161479745	RS1801274	C	1.28	0.62	2.66	0.5	0.973783
COX2 / PTGS2	1	186643058	RS5275	C	1.54	0.74	3.21	0.24	0.973783
COX2 / PTGS2	1	186650751	RS689466	G	0.9	0.37	2.2	0.81	0.973783
IL10	1	206946407	RS1800872	A	0.84	0.37	1.89	0.67	0.973783
IL10	1	206946634	RS1800871	T	0.84	0.37	1.89	0.67	0.973783
IL10	1	206946897	RS1800896	G	1.13	0.55	2.32	0.74	0.973783
IL1A	2	113542960	RS1800587	T	1.37	0.65	2.88	0.4	0.973783
IL1B	2	113586469	RS3917365	T	1.71	0.48	6.11	0.4	0.973783
IL1B	2	113590467	RS1143633	A	0.4	0.16	0.98	0.04	0.973783
IL1B	2	113594387	RS1143627	C	0.98	0.47	2.07	0.96	0.973783
IL1B	2	113594867	RS16944	A	0.96	0.46	2.03	0.92	0.973783
IL1RN	2	113874467	RS4251961	C	1.24	0.57	2.67	0.58	0.973783
IL1RN	2	113877413	RS4251985	T	1.22	0.6	2.46	0.59	0.973783
IL1RN	2	113879297	RS3213448	A	1.13	0.48	2.62	0.78	0.973783
IL1RN	2	113884673	RS3181051	T	0.51	0.08	3.34	0.47	0.973783
IL1RN	2	113885768	RS3087263	A	0.97	0.14	6.48	0.97	0.973783
IL1RN	2	113889100	RS3087266	T	1.15	0.53	2.49	0.72	0.973783
IL1RN	2	113890304	RS315952	C	0.91	0.47	1.73	0.76	0.973783
CD28	2	204594512	RS3116496	C	1.2	0.5	2.88	0.69	0.973783
DDX39B	6	2799060	RS160690	T	0.75	0.33	1.68	0.48	0.973783
DDX39B	6	2807359	RS7766569	G	1.08	0.41	2.86	0.88	0.973783
DDX39B	6	2810889	RS12525298	T	1.87	0.76	4.56	0.16	0.973783
DDX39B	6	2811850	RS186396	G	1.19	0.53	2.67	0.67	0.973783
DDX39B	6	2812175	RS9405587	G	1.81	0.75	4.39	0.18	0.973783
Intergenic Chr. 6	6	31218835	RS4084090	C	1.09	0.18	6.69	0.93	0.973783
NFKBIL1	6	31515799	RS2071591	T	0.87	0.42	1.83	0.72	0.973783
LTA	6	31533606	RS2857708	A	1.06	0.41	2.78	0.9	0.973783
LTA	6	31538244	RS2009658	G	1.33	0.51	3.44	0.56	0.973783
TNF	6	31543031	RS1800629	A	1.14	0.37	3.45	0.82	0.973783
NCR3	6	31564728	RS2736189	T	1.03	0.39	2.72	0.95	0.973783
SOD2	6	160113872	RS4880	C	1.47	0.72	2.98	0.29	0.973783
SOD2	6	160114311	RS5746092	G	0.86	0.42	1.78	0.69	0.973783
SOD2	6	160114572	RS2758343	T	1.46	0.72	2.97	0.3	0.973783
IL6	7	22766246	RS1800796	C	0.89	0.03	30.15	0.95	0.973783
IL6	7	22766645	RS1800795	C	1.04	0.53	2.04	0.91	0.973783
TLR4	9	120478131	RS11536889	C	0.38	0.12	1.22	0.1	0.973783
MMP-8	11	102595492	RS3765620	G	0.86	0.42	1.77	0.68	0.973783
MMP-8	11	102596063	RS1320632	C	0.39	0.08	1.94	0.25	0.973783
MMP-8	11	102596480	RS11225395	A	0.86	0.42	1.77	0.68	0.973783
MMP-3	11	102707339	RS639752	G	0.59	0.28	1.23	0.15	0.973783
MMP-3	11	102708787	RS650108	A	1.19	0.57	2.49	0.64	0.973783
MMP-3	11	102709425	RS520540	A	0.59	0.28	1.23	0.16	0.973783
MMP-3	11	102713620	RS679620	A	0.55	0.25	1.22	0.14	0.973783
MMP-3	11	102715048	RS522616	G	0.79	0.33	1.85	0.58	0.973783
MMP-13	11	102826539	RS2252070	G	1.29	0.61	2.71	0.5	0.973783
Vitamin D receptor	12	48238837	RS7975232	C	1.43	0.68	3	0.34	0.973783
Vitamin D receptor	12	48239835	RS1544410	A	0.95	0.46	1.95	0.88	0.973783
Vitamin D receptor	12	48272895	RS2228570	T	2.56	1.18	5.54	0.01	0.717862
TNFSF11 / RANKL	13	43147671	RS9533156	T	1.21	0.61	2.44	0.58	0.973783
TNFSF11 / RANKL	13	43155168	RS2277438	G	0.86	0.38	1.95	0.72	0.973783
TLR4	13	91763380	RS498670	A	1.06	0.5	2.24	0.88	0.973783
MMP-2	16	55511806	RS243865	T	0.59	0.28	1.25	0.17	0.973783
MPO	17	56348106	RS2759	G	0.85	0.22	3.31	0.82	0.973783
MPO	17	56352883	RS11575868	A	1.13	0.26	4.85	0.87	0.973783
MPO	17	56357833	RS2856857	T	1.11	0.43	2.85	0.83	0.973783
MPO	17	56358884	RS2243828	G	1.1	0.47	2.58	0.83	0.973783
MPO	17	56358941	RS2243827	T	1.09	0.42	2.82	0.85	0.973783
ELANE	19	852104	RS740021	T	0.37	0.03	4.44	0.42	0.973783
MMP-9	20	44640225	RS17576	G	1.05	0.51	2.16	0.89	0.973783
MMP-9	20	44641731	RS3787268	A	0.83	0.35	1.98	0.68	0.973783
SYN1	X	47448096	RS6520279	C	0.87	0.49	1.56	0.65	0.973783
SYN1	X	47448410	RS5906435	T	0.63	0.35	1.14	0.12	0.973783

## Sheet: PPD1.unadjusted
Gene	Chr.	Chr. Location (GRCh37)	Marker	Allele	OR	lower	upper	p-value	FDR q-value
Calprotectin / S100A8	1	153364130	RS3806232	C	0.96	0.38	2.41	0.93	1
FCGR2A	1	161479745	RS1801274	C	1.1	0.57	2.11	0.77	1
COX2 / PTGS2	1	186643058	RS5275	C	1.35	0.68	2.7	0.39	1
COX2 / PTGS2	1	186650751	RS689466	G	0.84	0.37	1.88	0.15	1
IL10	1	206946407	RS1800872	A	0.74	0.35	1.52	0.41	1
IL10	1	206946634	RS1800871	T	0.74	0.35	1.52	0.41	1
IL10	1	206946897	RS1800896	G	1.31	0.7	2.43	0.4	1
IL1A	2	113542960	RS1800587	T	1.25	0.65	2.4	0.51	1
IL1B	2	113586469	RS3917365	T	1.22	0.38	3.93	1	1
IL1B	2	113590467	RS1143633	A	0.41	0.18	0.91	0.02	0.951852
IL1B	2	113594387	RS1143627	C	1.14	0.61	2.15	0.68	1
IL1B	2	113594867	RS16944	A	1.08	0.57	2.05	0.81	1
IL1RN	2	113874467	RS4251961	C	0.84	0.43	1.61	0.59	1
IL1RN	2	113877413	RS4251985	T	1.4	0.76	2.56	0.27	1
IL1RN	2	113879297	RS3213448	A	1.03	0.48	2.19	0.94	1
IL1RN	2	113884673	RS3181051	T	0.35	0.06	2.22	0.26	1
IL1RN	2	113885768	RS3087263	A	1.29	0.29	5.79	1	1
IL1RN	2	113889100	RS3087266	T	1.19	0.6	2.32	0.62	1
IL1RN	2	113890304	RS315952	C	1.01	0.58	1.75	0.98	1
CD28	2	204594512	RS3116496	C	1.21	0.54	2.71	0.63	1
DDX39B	6	2799060	RS160690	T	0.88	0.43	1.8	0.73	1
DDX39B	6	2807359	RS7766569	G	0.89	0.38	2.1	0.52	1
DDX39B	6	2810889	RS12525298	T	1.23	0.58	2.59	0.59	1
DDX39B	6	2811850	RS186396	G	0.95	0.47	1.95	0.9	1
DDX39B	6	2812175	RS9405587	G	1.28	0.6	2.72	0.52	1
Intergenic Chr. 6	6	31218835	RS4084090	C	1.32	0.29	5.95	1	1
NFKBIL1	6	31515799	RS2071591	T	1	0.51	1.97	1	1
LTA	6	31533606	RS2857708	A	1.08	0.45	2.61	0.38	1
LTA	6	31538244	RS2009658	G	1.25	0.52	2.99	0.23	1
TNF	6	31543031	RS1800629	A	0.97	0.36	2.63	0.96	1
NCR3	6	31564728	RS2736189	T	1.12	0.46	2.69	0.32	1
SOD2	6	160113872	RS4880	C	1.46	0.77	2.77	0.24	1
SOD2	6	160114311	RS5746092	G	0.94	0.48	1.82	0.85	1
SOD2	6	160114572	RS2758343	T	1.42	0.74	2.72	0.29	1
IL6	7	22766246	RS1800796	C	0.55	0.03	9.12	0.68	1
IL6	7	22766645	RS1800795	C	1.02	0.56	1.89	0.94	1
TLR4	9	120478131	RS11536889	C	0.63	0.22	1.78	0.41	1
MMP-8	11	102595492	RS3765620	G	0.96	0.5	1.86	0.91	1
MMP-8	11	102596063	RS1320632	C	0.63	0.18	2.26	0.49	1
MMP-8	11	102596480	RS11225395	A	0.96	0.5	1.86	0.91	1
MMP-3	11	102707339	RS639752	G	0.55	0.28	1.07	0.08	0.951852
MMP-3	11	102708787	RS650108	A	1.44	0.72	2.86	0.29	1
MMP-3	11	102709425	RS520540	A	0.54	0.28	1.05	0.06	0.951852
MMP-3	11	102713620	RS679620	A	0.51	0.25	1.03	0.06	0.951852
MMP-3	11	102715048	RS522616	G	1.15	0.55	2.41	0.72	1
MMP-13	11	102826539	RS2252070	G	0.94	0.49	1.8	0.84	1
Vitamin D receptor	12	48238837	RS7975232	C	1.57	0.79	3.12	0.19	1
Vitamin D receptor	12	48239835	RS1544410	A	0.81	0.43	1.54	0.53	1
Vitamin D receptor	12	48272895	RS2228570	T	2	1.03	3.91	0.03	0.951852
TNFSF11 / RANKL	13	43147671	RS9533156	T	1.13	0.61	2.1	0.69	1
TNFSF11 / RANKL	13	43155168	RS2277438	G	0.89	0.42	1.85	0.75	1
TLR4	13	91763380	RS498670	A	1.05	0.55	2.04	0.87	1
MMP-2	16	55511806	RS243865	T	0.6	0.3	1.18	0.14	1
MPO	17	56348106	RS2759	G	0.61	0.16	2.22	0.18	1
MPO	17	56352883	RS11575868	A	1.3	0.37	4.62	0.68	1
MPO	17	56357833	RS2856857	T	0.99	0.42	2.36	0.51	1
MPO	17	56358884	RS2243828	G	0.94	0.44	2.01	0.88	1
MPO	17	56358941	RS2243827	T	0.94	0.39	2.25	0.45	1
ELANE	19	852104	RS740021	T	0.27	0.02	3.12	0.28	1
MMP-9	20	44640225	RS17576	G	1.08	0.57	2.06	0.81	1
MMP-9	20	44641731	RS3787268	A	0.7	0.32	1.53	0.37	1
SYN1	X	47448096	RS6520279	C	1.07	0.65	1.76	0.79	1
SYN1	X	47448410	RS5906435	T	0.85	0.51	1.4	0.52	1

## Sheet: PPD2.adjusted
Gene	Chr.	Chr. Location (GRCh37)	Marker	Allele	OR	lower	upper	p-value	FDR q-value
Calprotectin / S100A8	1	153364130	RS3806232	C	1.18	0.45	3.1	0.74	0.972046
FCGR2A	1	161479745	RS1801274	C	0.86	0.44	1.68	0.66	0.972046
COX2 / PTGS2	1	186643058	RS5275	C	1.37	0.69	2.72	0.36	0.928339
COX2 / PTGS2	1	186650751	RS689466	G	0.99	0.44	2.25	0.98	0.981423
IL10	1	206946407	RS1800872	A	0.81	0.38	1.72	0.58	0.972046
IL10	1	206946634	RS1800871	T	0.81	0.38	1.72	0.58	0.972046
IL10	1	206946897	RS1800896	G	1.44	0.76	2.74	0.26	0.913161
IL1A	2	113542960	RS1800587	T	0.97	0.5	1.88	0.92	0.972046
IL1B	2	113586469	RS3917365	T	2.72	0.77	9.56	0.1	0.601682
IL1B	2	113590467	RS1143633	A	0.44	0.19	0.98	0.04	0.362004
IL1B	2	113594387	RS1143627	C	1.15	0.59	2.21	0.68	0.972046
IL1B	2	113594867	RS16944	A	1.1	0.57	2.14	0.77	0.972046
IL1RN	2	113874467	RS4251961	C	1.58	0.76	3.27	0.21	0.913161
IL1RN	2	113877413	RS4251985	T	1.04	0.56	1.93	0.9	0.972046
IL1RN	2	113879297	RS3213448	A	0.64	0.29	1.42	0.27	0.913161
IL1RN	2	113884673	RS3181051	T	0.87	0.13	5.74	0.88	0.972046
IL1RN	2	113885768	RS3087263	A	0.48	0.11	2.09	0.34	0.928339
IL1RN	2	113889100	RS3087266	T	0.67	0.33	1.34	0.25	0.913161
IL1RN	2	113890304	RS315952	C	0.75	0.42	1.34	0.34	0.928339
CD28	2	204594512	RS3116496	C	0.75	0.34	1.66	0.48	0.972046
DDX39B	6	2799060	RS160690	T	0.98	0.47	2.04	0.96	0.972046
DDX39B	6	2807359	RS7766569	G	0.93	0.37	2.31	0.87	0.972046
DDX39B	6	2810889	RS12525298	T	1.72	0.77	3.85	0.18	0.871647
DDX39B	6	2811850	RS186396	G	1.14	0.55	2.37	0.72	0.972046
DDX39B	6	2812175	RS9405587	G	1.89	0.84	4.25	0.11	0.601682
Intergenic Chr. 6	6	31218835	RS4084090	C	2.07	0.38	11.22	0.37	0.928339
NFKBIL1	6	31515799	RS2071591	T	0.77	0.38	1.55	0.46	0.972046
LTA	6	31533606	RS2857708	A	1.14	0.47	2.76	0.78	0.972046
LTA	6	31538244	RS2009658	G	1.37	0.57	3.26	0.48	0.972046
TNF	6	31543031	RS1800629	A	1.16	0.42	3.19	0.78	0.972046
NCR3	6	31564728	RS2736189	T	1.17	0.48	2.86	0.73	0.972046
SOD2	6	160113872	RS4880	C	1.09	0.58	2.05	0.78	0.972046
SOD2	6	160114311	RS5746092	G	0.85	0.43	1.68	0.64	0.972046
SOD2	6	160114572	RS2758343	T	1.06	0.56	2.01	0.86	0.972046
IL6	7	22766246	RS1800796	C	0.92	0.05	18.73	0.96	0.972046
IL6	7	22766645	RS1800795	C	1.34	0.72	2.5	0.35	0.928339
TLR4	9	120478131	RS11536889	C	0.87	0.3	2.56	0.81	0.972046
MMP-8	11	102595492	RS3765620	G	0.87	0.45	1.72	0.7	0.972046
MMP-8	11	102596063	RS1320632	C	0.52	0.13	2.09	0.35	0.928339
MMP-8	11	102596480	RS11225395	A	0.87	0.45	1.72	0.7	0.972046
MMP-3	11	102707339	RS639752	G	0.39	0.19	0.81	0.01	0.132547
MMP-3	11	102708787	RS650108	A	2.08	1.02	4.23	0.04	0.362004
MMP-3	11	102709425	RS520540	A	0.38	0.18	0.78	0.01	0.116077
MMP-3	11	102713620	RS679620	A	0.34	0.15	0.76	0.01	0.116077
MMP-3	11	102715048	RS522616	G	1.59	0.72	3.5	0.24	0.913161
MMP-13	11	102826539	RS2252070	G	1.75	0.86	3.56	0.11	0.601682
Vitamin D receptor	12	48238837	RS7975232	C	1.1	0.56	2.14	0.79	0.972046
Vitamin D receptor	12	48239835	RS1544410	A	1.03	0.54	1.99	0.92	0.972046
Vitamin D receptor	12	48272895	RS2228570	T	2.99	1.46	6.12	0	0.0828351
TNFSF11 / RANKL	13	43147671	RS9533156	T	1.14	0.61	2.14	0.67	0.972046
TNFSF11 / RANKL	13	43155168	RS2277438	G	1.06	0.5	2.24	0.88	0.972046
TLR4	13	91763380	RS498670	A	1.23	0.63	2.43	0.55	0.972046
MMP-2	16	55511806	RS243865	T	0.45	0.21	0.94	0.03	0.335227
MPO	17	56348106	RS2759	G	1.13	0.3	4.27	0.86	0.972046
MPO	17	56352883	RS11575868	A	1.05	0.29	3.83	0.94	0.972046
MPO	17	56357833	RS2856857	T	1.25	0.52	3.03	0.62	0.972046
MPO	17	56358884	RS2243828	G	1.3	0.59	2.86	0.52	0.972046
MPO	17	56358941	RS2243827	T	1.19	0.49	2.91	0.7	0.972046
ELANE	19	852104	RS740021	T	0.55	0.05	6.58	0.63	0.972046
MMP-9	20	44640225	RS17576	G	1.43	0.75	2.76	0.28	0.913161
MMP-9	20	44641731	RS3787268	A	1.41	0.63	3.2	0.4	0.972046
SYN1	X	47448096	RS6520279	C	0.62	0.36	1.06	0.08	0.528869
SYN1	X	47448410	RS5906435	T	0.61	0.35	1.05	0.07	0.528869

## Sheet: PPD2.unadjusted
Gene	Chr.	Chr. Location (GRCh37)	Marker	Allele	OR	lower	upper	p-value	FDR q-value
Calprotectin / S100A8	1	153364130	RS3806232	C	1.4	0.55	3.55	0.47	0.914562
FCGR2A	1	161479745	RS1801274	C	0.83	0.44	1.56	0.57	0.914562
COX2 / PTGS2	1	186643058	RS5275	C	1.23	0.64	2.38	0.53	0.914562
COX2 / PTGS2	1	186650751	RS689466	G	0.95	0.44	2.08	0.27	0.914562
IL10	1	206946407	RS1800872	A	0.73	0.36	1.48	0.1	0.641072
IL10	1	206946634	RS1800871	T	0.73	0.36	1.48	0.1	0.641072
IL10	1	206946897	RS1800896	G	1.5	0.82	2.73	0.19	0.914562
IL1A	2	113542960	RS1800587	T	0.98	0.53	1.81	0.94	0.979128
IL1B	2	113586469	RS3917365	T	1.93	0.59	6.31	0.63	0.941234
IL1B	2	113590467	RS1143633	A	0.39	0.18	0.86	0.02	0.159754
IL1B	2	113594387	RS1143627	C	1.31	0.71	2.41	0.38	0.914562
IL1B	2	113594867	RS16944	A	1.23	0.67	2.29	0.5	0.914562
IL1RN	2	113874467	RS4251961	C	1.08	0.58	2.03	0.8	0.979128
IL1RN	2	113877413	RS4251985	T	1.21	0.69	2.13	0.51	0.914562
IL1RN	2	113879297	RS3213448	A	0.65	0.31	1.36	0.25	0.914562
IL1RN	2	113884673	RS3181051	T	0.57	0.09	3.57	0.54	0.914562
IL1RN	2	113885768	RS3087263	A	0.69	0.18	2.73	0.18	0.914562
IL1RN	2	113889100	RS3087266	T	0.76	0.4	1.43	0.39	0.914562
IL1RN	2	113890304	RS315952	C	0.85	0.5	1.44	0.54	0.914562
CD28	2	204594512	RS3116496	C	0.79	0.37	1.67	0.54	0.914562
DDX39B	6	2799060	RS160690	T	1.06	0.53	2.12	0.87	0.979128
DDX39B	6	2807359	RS7766569	G	0.75	0.33	1.73	0.74	0.974247
DDX39B	6	2810889	RS12525298	T	1.32	0.64	2.69	0.45	0.914562
DDX39B	6	2811850	RS186396	G	1.04	0.52	2.08	0.91	0.979128
DDX39B	6	2812175	RS9405587	G	1.53	0.74	3.16	0.25	0.914562
Intergenic Chr. 6	6	31218835	RS4084090	C	1.94	0.42	8.99	1	1
NFKBIL1	6	31515799	RS2071591	T	0.86	0.45	1.66	0.66	0.941234
LTA	6	31533606	RS2857708	A	1.11	0.48	2.57	0.49	0.914562
LTA	6	31538244	RS2009658	G	1.31	0.57	3.01	0.31	0.914562
TNF	6	31543031	RS1800629	A	1.07	0.41	2.8	0.89	0.979128
NCR3	6	31564728	RS2736189	T	1.17	0.5	2.7	0.37	0.914562
SOD2	6	160113872	RS4880	C	1.1	0.6	2.01	0.76	0.974247
SOD2	6	160114311	RS5746092	G	0.87	0.46	1.64	0.66	0.941234
SOD2	6	160114572	RS2758343	T	1.05	0.57	1.94	0.87	0.979128
IL6	7	22766246	RS1800796	C	0.88	0.05	14.43	0.93	0.979128
IL6	7	22766645	RS1800795	C	1.33	0.73	2.4	0.35	0.914562
TLR4	9	120478131	RS11536889	C	1	0.36	2.81	0.55	0.914562
MMP-8	11	102595492	RS3765620	G	0.98	0.52	1.85	0.96	0.979128
MMP-8	11	102596063	RS1320632	C	0.7	0.2	2.48	0.58	0.914562
MMP-8	11	102596480	RS11225395	A	0.98	0.52	1.85	0.96	0.979128
MMP-3	11	102707339	RS639752	G	0.39	0.2	0.78	0.01	0.0804381
MMP-3	11	102708787	RS650108	A	2.24	1.12	4.47	0.02	0.159754
MMP-3	11	102709425	RS520540	A	0.37	0.18	0.74	0.003	0.0608092
MMP-3	11	102713620	RS679620	A	0.34	0.16	0.71	0.002	0.0608092
MMP-3	11	102715048	RS522616	G	1.91	0.91	4.02	0.08	0.633725
MMP-13	11	102826539	RS2252070	G	1.27	0.67	2.4	0.45	0.914562
Vitamin D receptor	12	48238837	RS7975232	C	1.14	0.6	2.16	0.7	0.969257
Vitamin D receptor	12	48239835	RS1544410	A	0.98	0.53	1.83	0.96	0.979128
Vitamin D receptor	12	48272895	RS2228570	T	2.61	1.35	5.06	0.003	0.0608092
TNFSF11 / RANKL	13	43147671	RS9533156	T	1.1	0.61	1.99	0.75	0.974247
TNFSF11 / RANKL	13	43155168	RS2277438	G	1.06	0.52	2.16	0.88	0.979128
TLR4	13	91763380	RS498670	A	1.17	0.62	2.21	0.63	0.941234
MMP-2	16	55511806	RS243865	T	0.47	0.24	0.93	0.01	0.120599
MPO	17	56348106	RS2759	G	0.89	0.25	3.23	0.41	0.914562
MPO	17	56352883	RS11575868	A	1.03	0.32	3.33	0.96	0.979128
MPO	17	56357833	RS2856857	T	1.13	0.49	2.62	0.55	0.914562
MPO	17	56358884	RS2243828	G	1.11	0.53	2.33	0.77	0.974247
MPO	17	56358941	RS2243827	T	1.07	0.46	2.48	0.45	0.914562
ELANE	19	852104	RS740021	T	0.42	0.04	4.77	0.47	0.914562
MMP-9	20	44640225	RS17576	G	1.41	0.75	2.64	0.28	0.914562
MMP-9	20	44641731	RS3787268	A	1.16	0.54	2.5	0.71	0.969257
SYN1	X	47448096	RS6520279	C	0.76	0.47	1.22	0.26	0.914562
SYN1	X	47448410	RS5906435	T	0.73	0.45	1.2	0.22	0.914562

## Sheet: PPD3.adjusted
Gene	Chr.	Chr. Location (GRCh37)	Marker	Allele	OR	lower	upper	p-value	FDR q-value
Calprotectin / S100A8	1	153364130	RS3806232	C	1.17	0.44	3.1	0.76	0.880238
FCGR2A	1	161479745	RS1801274	C	0.91	0.45	1.83	0.8	0.880238
COX2 / PTGS2	1	186643058	RS5275	C	1.36	0.64	2.85	0.42	0.75428
COX2 / PTGS2	1	186650751	RS689466	G	1.45	0.62	3.43	0.4	0.75428
IL10	1	206946407	RS1800872	A	0.67	0.29	1.55	0.34	0.75428
IL10	1	206946634	RS1800871	T	0.67	0.29	1.55	0.34	0.75428
IL10	1	206946897	RS1800896	G	1.67	0.86	3.24	0.12	0.553042
IL1A	2	113542960	RS1800587	T	0.89	0.44	1.79	0.74	0.87857
IL1B	2	113586469	RS3917365	T	0.62	0.16	2.41	0.47	0.75428
IL1B	2	113590467	RS1143633	A	0.62	0.27	1.41	0.25	0.75428
IL1B	2	113594387	RS1143627	C	1.21	0.62	2.37	0.58	0.829322
IL1B	2	113594867	RS16944	A	1.13	0.57	2.23	0.73	0.87857
IL1RN	2	113874467	RS4251961	C	0.9	0.42	1.92	0.78	0.880238
IL1RN	2	113877413	RS4251985	T	1.15	0.61	2.18	0.67	0.873133
IL1RN	2	113879297	RS3213448	A	0.72	0.31	1.68	0.45	0.75428
IL1RN	2	113884673	RS3181051	T	0.68	0.07	6.67	0.73	0.87857
IL1RN	2	113885768	RS3087263	A	0.42	0.09	1.97	0.26	0.75428
IL1RN	2	113889100	RS3087266	T	0.76	0.37	1.56	0.46	0.75428
IL1RN	2	113890304	RS315952	C	1.08	0.6	1.94	0.79	0.880238
CD28	2	204594512	RS3116496	C	0.2	0.06	0.64	0	0.037531
DDX39B	6	2799060	RS160690	T	0.68	0.3	1.52	0.34	0.75428
DDX39B	6	2807359	RS7766569	G	0.99	0.37	2.65	0.99	0.991959
DDX39B	6	2810889	RS12525298	T	1.15	0.52	2.57	0.73	0.87857
DDX39B	6	2811850	RS186396	G	0.83	0.39	1.76	0.62	0.846244
DDX39B	6	2812175	RS9405587	G	1.47	0.66	3.27	0.35	0.75428
Intergenic Chr. 6	6	31218835	RS4084090	C	2.03	0.42	9.83	0.36	0.75428
NFKBIL1	6	31515799	RS2071591	T	0.88	0.42	1.84	0.74	0.87857
LTA	6	31533606	RS2857708	A	0.72	0.28	1.87	0.5	0.75428
LTA	6	31538244	RS2009658	G	0.81	0.32	2.03	0.64	0.862832
TNF	6	31543031	RS1800629	A	0.96	0.33	2.77	0.94	0.954163
NCR3	6	31564728	RS2736189	T	0.77	0.3	1.99	0.59	0.829322
SOD2	6	160113872	RS4880	C	1.3	0.68	2.51	0.43	0.75428
SOD2	6	160114311	RS5746092	G	0.8	0.39	1.65	0.55	0.802866
SOD2	6	160114572	RS2758343	T	1.26	0.65	2.44	0.5	0.75428
IL6	7	22766246	RS1800796	C	3.18	0.14	72.83	0.47	0.75428
IL6	7	22766645	RS1800795	C	1.31	0.69	2.48	0.4	0.75428
TLR4	9	120478131	RS11536889	C	0.96	0.32	2.88	0.94	0.954163
MMP-8	11	102595492	RS3765620	G	1.06	0.53	2.13	0.87	0.913548
MMP-8	11	102596063	RS1320632	C	0.2	0.03	1.2	0.05	0.302764
MMP-8	11	102596480	RS11225395	A	1.06	0.53	2.13	0.87	0.913548
MMP-3	11	102707339	RS639752	G	0.34	0.15	0.73	0	0.0447631
MMP-3	11	102708787	RS650108	A	1.53	0.76	3.08	0.23	0.75428
MMP-3	11	102709425	RS520540	A	0.31	0.14	0.69	0	0.037531
MMP-3	11	102713620	RS679620	A	0.22	0.09	0.57	0	0.035092
MMP-3	11	102715048	RS522616	G	1.34	0.61	2.93	0.47	0.75428
MMP-13	11	102826539	RS2252070	G	2.11	0.98	4.57	0.05	0.302764
Vitamin D receptor	12	48238837	RS7975232	C	1.29	0.64	2.59	0.48	0.75428
Vitamin D receptor	12	48239835	RS1544410	A	1.09	0.55	2.16	0.81	0.880238
Vitamin D receptor	12	48272895	RS2228570	T	2.85	1.39	5.83	0	0.037531
TNFSF11 / RANKL	13	43147671	RS9533156	T	0.7	0.36	1.36	0.29	0.75428
TNFSF11 / RANKL	13	43155168	RS2277438	G	0.63	0.28	1.42	0.25	0.75428
TLR4	13	91763380	RS498670	A	1.34	0.66	2.72	0.41	0.75428
MMP-2	16	55511806	RS243865	T	0.48	0.21	1.06	0.06	0.302764
MPO	17	56348106	RS2759	G	1.97	0.5	7.79	0.33	0.75428
MPO	17	56352883	RS11575868	A	0.63	0.16	2.48	0.5	0.75428
MPO	17	56357833	RS2856857	T	2.59	1.02	6.56	0.04	0.302764
MPO	17	56358884	RS2243828	G	2.32	1	5.35	0.04	0.302764
MPO	17	56358941	RS2243827	T	2.48	0.97	6.3	0.05	0.302764
ELANE	19	852104	RS740021	T	(not available)			0.15	0.589015
MMP-9	20	44640225	RS17576	G	1.65	0.84	3.22	0.14	0.577279
MMP-9	20	44641731	RS3787268	A	1.44	0.62	3.35	0.4	0.75428
SYN1	X	47448096	RS6520279	C	0.64	0.36	1.14	0.12	0.553042
SYN1	X	47448410	RS5906435	T	0.57	0.32	1.03	0.05	0.302764

## Sheet: PPD3.unadjusted
Gene	Chr.	Chr. Location (GRCh37)	Marker	Allele	OR	lower	upper	p-value	FDR q-value
Calprotectin / S100A8	1	153364130	RS3806232	C	1.25	0.51	3.08	0.63	0.866722
FCGR2A	1	161479745	RS1801274	C	0.92	0.49	1.76	0.81	0.914002
COX2 / PTGS2	1	186643058	RS5275	C	1.15	0.58	2.27	0.68	0.895915
COX2 / PTGS2	1	186650751	RS689466	G	1.37	0.62	3.04	0.21	0.742633
IL10	1	206946407	RS1800872	A	0.58	0.27	1.26	0.28	0.742633
IL10	1	206946634	RS1800871	T	0.58	0.27	1.26	0.28	0.742633
IL10	1	206946897	RS1800896	G	1.72	0.92	3.2	0.08	0.591296
IL1A	2	113542960	RS1800587	T	0.88	0.47	1.68	0.71	0.895915
IL1B	2	113586469	RS3917365	T	0.48	0.13	1.76	0.7	0.895915
IL1B	2	113590467	RS1143633	A	0.56	0.25	1.22	0.28	0.742633
IL1B	2	113594387	RS1143627	C	1.41	0.76	2.62	0.28	0.742633
IL1B	2	113594867	RS16944	A	1.3	0.69	2.45	0.41	0.768372
IL1RN	2	113874467	RS4251961	C	0.62	0.31	1.21	0.15	0.637949
IL1RN	2	113877413	RS4251985	T	1.41	0.8	2.5	0.23	0.742633
IL1RN	2	113879297	RS3213448	A	0.75	0.35	1.62	0.46	0.801882
IL1RN	2	113884673	RS3181051	T	0.39	0.04	3.64	0.37	0.768372
IL1RN	2	113885768	RS3087263	A	0.69	0.15	3.12	0.06	0.591296
IL1RN	2	113889100	RS3087266	T	0.9	0.47	1.74	0.76	0.895915
IL1RN	2	113890304	RS315952	C	1.2	0.7	2.07	0.51	0.824129
CD28	2	204594512	RS3116496	C	0.23	0.08	0.71	0.02	0.233001
DDX39B	6	2799060	RS160690	T	0.73	0.35	1.51	0.38	0.768372
DDX39B	6	2807359	RS7766569	G	0.93	0.39	2.2	1	1
DDX39B	6	2810889	RS12525298	T	1.09	0.53	2.25	0.81	0.914002
DDX39B	6	2811850	RS186396	G	0.82	0.4	1.67	0.58	0.852027
DDX39B	6	2812175	RS9405587	G	1.39	0.67	2.86	0.37	0.768372
Intergenic Chr. 6	6	31218835	RS4084090	C	1.91	0.48	7.7	0.61	0.866722
NFKBIL1	6	31515799	RS2071591	T	1	0.51	1.97	1	1
LTA	6	31533606	RS2857708	A	0.82	0.34	1.96	1	1
LTA	6	31538244	RS2009658	G	0.86	0.36	2.03	1	1
TNF	6	31543031	RS1800629	A	0.91	0.34	2.46	0.85	0.941799
NCR3	6	31564728	RS2736189	T	0.9	0.38	2.14	1	1
SOD2	6	160113872	RS4880	C	1.31	0.7	2.44	0.39	0.768372
SOD2	6	160114311	RS5746092	G	0.83	0.42	1.61	0.57	0.852027
SOD2	6	160114572	RS2758343	T	1.24	0.66	2.33	0.5	0.824129
IL6	7	22766246	RS1800796	C	1.65	0.1	27.2	0.73	0.895915
IL6	7	22766645	RS1800795	C	1.23	0.67	2.24	0.5	0.824129
TLR4	9	120478131	RS11536889	C	1.09	0.38	3.11	0.72	0.895915
MMP-8	11	102595492	RS3765620	G	1.1	0.58	2.11	0.77	0.895915
MMP-8	11	102596063	RS1320632	C	0.32	0.07	1.59	0.13	0.631047
MMP-8	11	102596480	RS11225395	A	1.1	0.58	2.11	0.77	0.895915
MMP-3	11	102707339	RS639752	G	0.33	0.16	0.7	0.002	0.04173
MMP-3	11	102708787	RS650108	A	1.69	0.87	3.28	0.12	0.631047
MMP-3	11	102709425	RS520540	A	0.3	0.14	0.65	0.0009	0.0271451
MMP-3	11	102713620	RS679620	A	0.23	0.1	0.54	0.0002	0.0138415
MMP-3	11	102715048	RS522616	G	1.63	0.79	3.39	0.19	0.733223
MMP-13	11	102826539	RS2252070	G	1.36	0.71	2.61	0.35	0.768372
Vitamin D receptor	12	48238837	RS7975232	C	1.3	0.67	2.51	0.44	0.797118
Vitamin D receptor	12	48239835	RS1544410	A	0.99	0.52	1.89	0.98	1
Vitamin D receptor	12	48272895	RS2228570	T	2.39	1.26	4.56	0.01	0.0924209
TNFSF11 / RANKL	13	43147671	RS9533156	T	0.72	0.39	1.35	0.3	0.765065
TNFSF11 / RANKL	13	43155168	RS2277438	G	0.69	0.32	1.48	0.33	0.768372
TLR4	13	91763380	RS498670	A	1.35	0.7	2.61	0.36	0.768372
MMP-2	16	55511806	RS243865	T	0.56	0.27	1.14	0.08	0.591296
MPO	17	56348106	RS2759	G	1.52	0.42	5.57	0.63	0.866722
MPO	17	56352883	RS11575868	A	0.69	0.19	2.43	0.56	0.852027
MPO	17	56357833	RS2856857	T	2.33	0.98	5.55	0.1	0.631047
MPO	17	56358884	RS2243828	G	1.97	0.93	4.22	0.07	0.591296
MPO	17	56358941	RS2243827	T	2.18	0.91	5.21	0.14	0.631047
ELANE	19	852104	RS740021	T	0	(not available)		0.28	0.742633
MMP-9	20	44640225	RS17576	G	1.62	0.85	3.11	0.14	0.631047
MMP-9	20	44641731	RS3787268	A	1.14	0.52	2.51	0.41	0.768372
SYN1	X	47448096	RS6520279	C	0.86	0.52	1.4	0.53	0.839889
SYN1	X	47448410	RS5906435	T	0.72	0.43	1.22	0.21	0.742633

## Sheet: PPD.adjusted
Gene	Chr.	Chr. Location (GRCh37)	Marker	Allele	dif	lower	upper	p-value	FDR q-value
Calprotectin / S100A8	1	153364130	RS3806232	C	1.9	-0.42	4.21	0.11	0.469019
FCGR2A	1	161479745	RS1801274	C	-1.8	-3.45	-0.15	0.04	0.250795
COX2 / PTGS2	1	186643058	RS5275	C	-0.31	-2.08	1.47	0.74	0.971511
COX2 / PTGS2	1	186650751	RS689466	G	0.99	-1.08	3.06	0.35	0.818015
IL10	1	206946407	RS1800872	A	0.15	-1.76	2.05	0.88	0.971511
IL10	1	206946634	RS1800871	T	0.15	-1.76	2.05	0.88	0.971511
IL10	1	206946897	RS1800896	G	0.22	-1.35	1.79	0.79	0.971511
IL1A	2	113542960	RS1800587	T	-0.36	-2.01	1.28	0.67	0.971511
IL1B	2	113586469	RS3917365	T	-0.31	-3.25	2.63	0.84	0.971511
IL1B	2	113590467	RS1143633	A	-1.9	-3.84	0.04	0.06	0.306272
IL1B	2	113594387	RS1143627	C	1.25	-0.38	2.88	0.14	0.502367
IL1B	2	113594867	RS16944	A	1.29	-0.37	2.94	0.13	0.502367
IL1RN	2	113874467	RS4251961	C	-1.07	-2.86	0.73	0.25	0.707052
IL1RN	2	113877413	RS4251985	T	0.76	-0.79	2.31	0.34	0.818015
IL1RN	2	113879297	RS3213448	A	-0.46	-2.37	1.46	0.64	0.971511
IL1RN	2	113884673	RS3181051	T	-1.787	-6.657	3.082	0.47	0.908744
IL1RN	2	113885768	RS3087263	A	-1.41	-5.04	2.23	0.45	0.908744
IL1RN	2	113889100	RS3087266	T	-0.15	-1.84	1.54	0.86	0.971511
IL1RN	2	113890304	RS315952	C	-0.01	-1.43	1.4	0.99	0.997035
CD28	2	204594512	RS3116496	C	-1.81	-3.76	0.14	0.07	0.352057
DDX39B	6	2799060	RS160690	T	-0.91	-2.76	0.94	0.34	0.818015
DDX39B	6	2807359	RS7766569	G	0	-2.4	2.39	1	0.997035
DDX39B	6	2810889	RS12525298	T	-0.19	-2.16	1.78	0.85	0.971511
DDX39B	6	2811850	RS186396	G	-0.69	-2.53	1.15	0.46	0.908744
DDX39B	6	2812175	RS9405587	G	0.27	-1.7	2.23	0.79	0.971511
Intergenic Chr. 6	6	31218835	RS4084090	C	1.43	-2.18	5.04	0.44	0.908744
NFKBIL1	6	31515799	RS2071591	T	0.48	-1.26	2.22	0.59	0.971511
LTA	6	31533606	RS2857708	A	-0.79	-3.04	1.45	0.49	0.908744
LTA	6	31538244	RS2009658	G	-0.2	-2.41	2	0.86	0.971511
TNF	6	31543031	RS1800629	A	0.5247	-2.023	3.072	0.69	0.971511
NCR3	6	31564728	RS2736189	T	-0.49	-2.74	1.76	0.67	0.971511
SOD2	6	160113872	RS4880	C	0.03	-1.57	1.62	0.97	0.997035
SOD2	6	160114311	RS5746092	G	0.08	-1.64	1.8	0.93	0.997035
SOD2	6	160114572	RS2758343	T	-0.15	-1.77	1.47	0.85	0.971511
IL6	7	22766246	RS1800796	C	1.272	-6.351	8.895	0.74	0.971511
IL6	7	22766645	RS1800795	C	-0.3	-1.85	1.26	0.71	0.971511
TLR4	9	120478131	RS11536889	C	0.5	-2.23	3.24	0.72	0.971511
MMP-8	11	102595492	RS3765620	G	0.32	-1.37	2.02	0.71	0.971511
MMP-8	11	102596063	RS1320632	C	-3.319	-6.628	-0.009186	0.05	0.301011
MMP-8	11	102596480	RS11225395	A	0.32	-1.37	2.02	0.71	0.971511
MMP-3	11	102707339	RS639752	G	-1.85	-3.49	-0.21	0.03	0.250795
MMP-3	11	102708787	RS650108	A	1.18	-0.51	2.88	0.17	0.580252
MMP-3	11	102709425	RS520540	A	-2.04	-3.65	-0.43	0.02	0.250795
MMP-3	11	102713620	RS679620	A	-2.1	-3.8	-0.4	0.02	0.250795
MMP-3	11	102715048	RS522616	G	1.55	-0.34	3.45	0.11	0.469019
MMP-13	11	102826539	RS2252070	G	0.47	-1.26	2.2	0.59	0.971511
Vitamin D receptor	12	48238837	RS7975232	C	0.26	-1.46	1.98	0.77	0.971511
Vitamin D receptor	12	48239835	RS1544410	A	0.95	-0.69	2.59	0.26	0.711008
Vitamin D receptor	12	48272895	RS2228570	T	2.24	0.74	3.73	0	0.250795
TNFSF11 / RANKL	13	43147671	RS9533156	T	-0.47	-2.07	1.12	0.56	0.971511
TNFSF11 / RANKL	13	43155168	RS2277438	G	-0.04	-1.94	1.87	0.97	0.997035
TLR4	13	91763380	RS498670	A	0.94	-0.76	2.64	0.28	0.73479
MMP-2	16	55511806	RS243865	T	-1.2	-2.91	0.52	0.17	0.580252
MPO	17	56348106	RS2759	G	2.12	-1.32	5.56	0.23	0.692036
MPO	17	56352883	RS11575868	A	-1.28	-4.471	1.911	0.43	0.908744
MPO	17	56357833	RS2856857	T	2.45	0.26	4.63	0.03	0.250795
MPO	17	56358884	RS2243828	G	2.16	0.21	4.11	0.03	0.250795
MPO	17	56358941	RS2243827	T	2.24	0.03	4.45	0.05	0.301011
ELANE	19	852104	RS740021	T	-2.218	-8.396	3.961	0.48	0.908744
MMP-9	20	44640225	RS17576	G	1.06	-0.55	2.68	0.2	0.632214
MMP-9	20	44641731	RS3787268	A	-0.03	-2.08	2.02	0.98	0.997035
SYN1	X	47448096	RS6520279	C	-1.45	-2.71	-0.18	0.03	0.250795
SYN1	X	47448410	RS5906435	T	-1.53	-2.8	-0.25	0.02	0.250795

## Sheet: PPD.unadjusted
Gene	Chr.	Chr. Location (GRCh37)	Marker	Allele	dif	lower	upper	p-value	FDR q-value
Calprotectin / S100A8	1	153364130	RS3806232	C	2.15	-0.4	4.71	0.1	0.403642
FCGR2A	1	161479745	RS1801274	C	-1.84	-3.65	-0.04	0.05	0.348739
COX2 / PTGS2	1	186643058	RS5275	C	-0.59	-2.5	1.32	0.55	0.882675
COX2 / PTGS2	1	186650751	RS689466	G	0.96	-1.33	3.25	0.41	0.869468
IL10	1	206946407	RS1800872	A	-0.49	-2.55	1.58	0.65	0.882675
IL10	1	206946634	RS1800871	T	-0.49	-2.55	1.58	0.65	0.882675
IL10	1	206946897	RS1800896	G	0.51	-1.21	2.24	0.56	0.882675
IL1A	2	113542960	RS1800587	T	-0.39	-2.2	1.42	0.67	0.882675
IL1B	2	113586469	RS3917365	T	-1.01	-4.19	2.17	0.54	0.882675
IL1B	2	113590467	RS1143633	A	-2.27	-4.38	-0.17	0.04	0.33598
IL1B	2	113594387	RS1143627	C	1.65	-0.08	3.39	0.07	0.360316
IL1B	2	113594867	RS16944	A	1.61	-0.14	3.36	0.07	0.360316
IL1RN	2	113874467	RS4251961	C	-2.11	-3.91	-0.31	0.02	0.276536
IL1RN	2	113877413	RS4251985	T	1.37	-0.26	2.99	0.1	0.403642
IL1RN	2	113879297	RS3213448	A	-0.52	-2.64	1.6	0.63	0.882675
IL1RN	2	113884673	RS3181051	T	-2.938	-8.203	2.327	0.28	0.770222
IL1RN	2	113885768	RS3087263	A	-0.02	-3.99	3.96	0.99	0.992865
IL1RN	2	113889100	RS3087266	T	0.26	-1.6	2.12	0.79	0.899324
IL1RN	2	113890304	RS315952	C	0.34	-1.22	1.89	0.67	0.882675
CD28	2	204594512	RS3116496	C	-1.72	-3.88	0.45	0.12	0.45266
DDX39B	6	2799060	RS160690	T	-0.86	-2.88	1.16	0.41	0.869468
DDX39B	6	2807359	RS7766569	G	0.03	-2.41	2.46	0.98	0.992865
DDX39B	6	2810889	RS12525298	T	-0.38	-2.45	1.7	0.72	0.883204
DDX39B	6	2811850	RS186396	G	-0.91	-2.94	1.11	0.38	0.856028
DDX39B	6	2812175	RS9405587	G	0.11	-1.97	2.19	0.92	0.992134
Intergenic Chr. 6	6	31218835	RS4084090	C	2.03	-1.9	5.97	0.31	0.806005
NFKBIL1	6	31515799	RS2071591	T	0.91	-0.98	2.79	0.35	0.812259
LTA	6	31533606	RS2857708	A	-0.41	-2.88	2.05	0.74	0.883204
LTA	6	31538244	RS2009658	G	-0.09	-2.51	2.34	0.94	0.992134
TNF	6	31543031	RS1800629	A	0.4013	-2.413	3.216	0.78	0.899324
NCR3	6	31564728	RS2736189	T	0.08	-2.38	2.53	0.95	0.992134
SOD2	6	160113872	RS4880	C	0.15	-1.61	1.92	0.87	0.973702
SOD2	6	160114311	RS5746092	G	0.31	-1.56	2.19	0.74	0.883204
SOD2	6	160114572	RS2758343	T	-0.13	-1.93	1.66	0.88	0.977019
IL6	7	22766246	RS1800796	C	-1.5	-9.73	6.73	0.72	0.883204
IL6	7	22766645	RS1800795	C	-0.52	-2.21	1.17	0.55	0.882675
TLR4	9	120478131	RS11536889	C	1.13	-1.88	4.14	0.46	0.882675
MMP-8	11	102595492	RS3765620	G	0.42	-1.43	2.27	0.66	0.882675
MMP-8	11	102596063	RS1320632	C	-2.854	-6.508	0.8002	0.13	0.45266
MMP-8	11	102596480	RS11225395	A	0.42	-1.43	2.27	0.66	0.882675
MMP-3	11	102707339	RS639752	G	-2.27	-4.06	-0.48	0.01	0.276536
MMP-3	11	102708787	RS650108	A	1.82	-0.02	3.65	0.06	0.348739
MMP-3	11	102709425	RS520540	A	-2.56	-4.31	-0.81	0.01	0.238963
MMP-3	11	102713620	RS679620	A	-2.61	-4.49	-0.74	0.01	0.238963
MMP-3	11	102715048	RS522616	G	2.29	0.3	4.27	0.03	0.276536
MMP-13	11	102826539	RS2252070	G	-0.45	-2.29	1.4	0.64	0.882675
Vitamin D receptor	12	48238837	RS7975232	C	0.55	-1.32	2.43	0.56	0.882675
Vitamin D receptor	12	48239835	RS1544410	A	0.51	-1.29	2.3	0.58	0.882675
Vitamin D receptor	12	48272895	RS2228570	T	2.02	0.35	3.69	0.02	0.276536
TNFSF11 / RANKL	13	43147671	RS9533156	T	-0.57	-2.3	1.15	0.52	0.882675
TNFSF11 / RANKL	13	43155168	RS2277438	G	-0.05	-2.11	2	0.96	0.992134
TLR4	13	91763380	RS498670	A	1.2	-0.65	3.05	0.21	0.666438
MMP-2	16	55511806	RS243865	T	-1.05	-2.94	0.85	0.28	0.770222
MPO	17	56348106	RS2759	G	1.1	-2.67	4.87	0.57	0.882675
MPO	17	56352883	RS11575868	A	-0.5891	-4.035	2.857	0.74	0.883204
MPO	17	56357833	RS2856857	T	2.38	-0.02	4.77	0.05	0.348739
MPO	17	56358884	RS2243828	G	1.98	-0.13	4.1	0.07	0.360316
MPO	17	56358941	RS2243827	T	2.03	-0.36	4.42	0.1	0.403642
ELANE	19	852104	RS740021	T	-3.447	-10.2	3.306	0.32	0.806005
MMP-9	20	44640225	RS17576	G	1.1	-0.67	2.87	0.23	0.676269
MMP-9	20	44641731	RS3787268	A	-0.68	-2.89	1.53	0.55	0.882675
SYN1	X	47448096	RS6520279	C	-0.69	-2.07	0.7	0.33	0.811474
SYN1	X	47448410	RS5906435	T	-0.91	-2.33	0.51	0.21	0.666438

[truncated: 4 more sheets: BOP.adjusted, BOP.unadjusted, RC.adjusted, RC.unadjusted]
